# Supplementary material for: Differential Regulation of Protective and Harmful Renin Transcripts by the cAMP/PKA/Ca2+-Pathway in Cardiac H9c2 Cells
Source: Cells. 2026 Jul 17;15(14):1281. doi: 10.3390/cells15141281 (PMC13406955; doi:10.3390/cells15141281)
Supplement: Supplementary file 1 [file cells-15-01281-s001.zip]

Archive with 1 entries (1 files):
- cells-4388180-supplementary.pdf
